# Supplementary material for: Evidence-Based Heatstroke Management in the Emergency Department
Source: West J Emerg Med. 2021 Feb 26;22(2):186–95. doi: 10.5811/westjem.2020.11.49007 (PMC7972371; doi:10.5811/westjem.2020.11.49007)
Supplement: Supplementary file 2 [file wjem-22-186-s002.xlsx]

## Sheet: Manuscript Final
n=63	Article	Author	Year	Title	Journal	Study Setting	Topical Focus	Classic vs Exertional	Population Studied	Cooling Method	Prognosticators	Outcome	Publication Type	Level of Evidence
	1	Altman et al.	2020	Current paradigms in the prehospital care of exertional heat illness: A review	Current Orthopaedic Practice	Prehospital	Recognition, cooling	Exertional	Athletes, military, laborers	Cold water immersion	Time to cool	Full recovery	Review	Low
	2	Bursey et al.	2019	Successful Management of Severe Exertional Heat Stroke with Endovascular Cooling After Failure of Standard Cooling Measures	Journal of Emergency Medicine	Prehospital, ED	Cooling	Exertional	Military	Evaporative, endovascular. Cooling rate of endovascular: 0.08C/min (0.16F/min)	Not discussed	Full recovery	Case Report	Very low
	10	Shah DA	2016	Heat stroke in Karachi: An unprecedented medical emergency	Journal of Infection and Public Health	Prehospital	Cooling, management	Classic	Civilian	Evaporative	Not discussed	Hospital resources	Opinion	Very low
	11	Smith et al.	2015	Current concepts in the management of exertional heat stroke in athletes	Current Orthopaedic Practice	Prehospital	Recognition, cooling	Exertional	Athletes	Ice water immersion	Not discussed	Time to cool	Review	Moderate
	15	Chan YK and Mamat M	2015	Management of heat stroke	Trends in Anaesthesia and Critical Care	All	Recognition, cooling, management	Both	All	Immersion vs. evaporative	Time to cool	Not discussed	Review	Low
	16	Epstein et al.	2015	Sepsis, septic shock, and fatal exertional heat stroke	Current Sports Medicine Reports	Prehospital, ED, ICU	Recognition, cooling, management	Exertional	Athlete	Cooling not addressed. Focus on other management	Electrolyte, Cr, CK, pH, ECG	Demise	Case report	Low
	17	Shimada et al.	2015	A case of heatstroke complicated by persistent ventricular tachycardia	Journal of Emergency Medicine	ED	Management	Exertional	Laborers	Ice packs, evaporative, internal cooling, cooling blanket	ECG, time to cool	Neuro intact	Case report	Very low
	23	Hongjun et al.	2014	Fluid resuscitation and standard drug treatment strategies in heatstroke chinese patients	Drug Research	ICU	Management	Both	All	Cooling not addressed. Focus on other management	Electrolytes	Demise n=17; survival n=30	Case series	Low
	24	Heneghan et al.	2014	Extreme heatstroke causing fulminant hepatic failure requiring liver transplantation: A case report	Transplantation Proceedings	ICU	Cooling, management	Exertional	Athletes	Cooling not addressed. Focus on other management	Cr, CK, PT/INR, LFT, pH	Full recovery after liver transplant	Case report	Low
	32	Hatori Y	2013	Heat stroke in schools	Japan Medical Association Journal	Prehospital	Early recognition, cooling	Exertional	Pediatric	Ice packs, evaporative	Not discussed	Demise n=133	Review	Very low
	34	Sahni GS	2013	The recurring epidemic of heat stroke in children in Muzaffarpur, Bihar, India	Annals of Tropical Medicine and Public Health	ICU	Recognition, cooling	Both	Pediatric	Ice packs, evaporative	Neuro status, vitals	60% demise; 20% neuro deficit	Case Series	Low
	39	Hee-Nee et al.	2010	Treatment of exertional heat injuries with portable body cooling unit in a mass endurance event	American Journal of Emergency Medicine	Prehospital	Cooling	Exertional	Athletes	Evaporative	Troponin, vitals	Full recovery	Case series	Low
	40	DeFranco et al.	2008	Environmental issues for team physicians	American Journal of Sports Medicine	Prehospital	Cooling	Both	Athletes	Cold water immersion, evaporative, ice packs	Time to cool	Return to sports activity	Review	Low
	41	Wagner C and Boyd K	2008	Pediatric heatstroke	Air Medical Journa	Prehospital, ED, ICU	Cooling	Exertional	Pediatric	Ice packs	LFT, coagulation profile	Demise	Case report, review	Low
	43	Shafie et al.	2007	Exertional heat stroke: A lucky bunch of overly motivated policemen!	Hong Kong Journal of Emergency Medicine	ED	Cooling, management, systems	Exertional	Military	Evaporative, ice packs	LFT, ABG	Neuro intact	Case series	Low
	48	Rav-acha et al.	2004	Fatal exertional heart stroke: A case series	American Journal of the Medical Sciences	Prehospital	Recognition, cooling	Exertional	Military	Cooling not addressed. Focus on other management	Lack of recognition, BMI, fitness, sleep deprivation, exertion level, WBGT	<1% demise	Case series	Low
	49	Seraj et al.	1991	Are heat stroke patients fluid depleted? Importance of monitoring central venous pressure as a simple guideline for fluid therapy	Resuscitation	ICU	Management	Both	Civilian	Cooling not addressed. Focus on other management	Central venous pressure	Full recovery	Case series	Low
	51	Richards R and Richards D	1984	Exertion-induced heat exhaustion and other medical aspects of the City-to-surf fun runs, 1978-1984	Medical Journal of Australia	Prehospital	Recognition, cooling, systems	Exertional	Athletes	Ice packs	Fitness, recent ilness, fluid intake	Full recovery	Case series	Low
	53	Megarbane et al.	2004	Endovascular hypothermia for heat stroke: a case report	Intensive Care Med	ED, ICU	Cooling	Classic	Civilian	Ice packs, evaporative, endovascular	Neuro status, ABG, LFT, CBC, PT/INR, Cr, CXR, CSF, CTH	Neuro deficit	Case report	Very low
	57	Samarasinghe JLM	2001	Heat stroke in young adults	Trop Doct	All	Cooling	Exertional	Military	Ice packs, evaporative	UOP, ECG	9% demise; 90% neuro deficit	Case series	Very low
	58	Pollman PJ	2001	A 29-year-old soldier with heat stroke	J Emerg Nurs	All	Cooling, systems	Exertional	Military	Ice, packs, evaporative	ABG, neuro status	Neuro intact	Case report	Very low
	60	Boodosingh et al.	2014	A rare cause of altered mental status and fever in a young military recruit in Puerto Rico	P R Health Sci J	Prehospital, ED	Recognition, cooling	Exertional	Military	Ice packs, cooling blankets	Neuro status	Neuro intact	Case report	Very low
	61	Chesney ML	2003	Pediatric exertional heatstroke	Air Med J	Prehospital, ED	Recognition, cooling	Exertional	Athletes	Ice packs	LFT	Full recovery	Case report	Very low
	62	Sidman RD and Gallagher EJ	1995	Exertional heat stroke in a young woman: gender differences in response to thermal stress	Acad Emerg Med	Prehospital, ED	Recognition, cooling	Exertional	Military	Ice packs, evaporative	CK	Nuero intact	Case report	Very low
	63	Hawes et al.	2010	Exertional heat illness in half marathon runners: experiences of the Great North Run	Emerg Med J	Prehospital	Recognition, cooling	Exertional	Athletes	Evaporative	Neuro status	Full recovery	Case series	Very low
	64	Sein Anand et al.	2007	Heat stroke complicated by liver failure and hyperbilirubinaemia--a case report	Przegl Lek	ED, ICU	Management	Classic	Civilian	Intensive external cooling, not specified. Molecular Adsorbent Recirculating System.	LFT	Neuro intact	Case report	Very low
	67	Ash C	2001	Heat stroke	Mil Med	Prehospital	Recognition, management	Exertional	Military	Cooling not addressed. Focus on other management	Not discussed	Not discussed	Opinion	Very low
	69	Hausfater et al.	2012	Serum sodium abnormalities during nonexertional heatstroke: incidence and prognostic values	Am J Emerg Med	ED	Management	Classic	Civilian	Cooling not addressed. Focus on other management	Electrolytes	Higher mortality in patient with hypernatremia	Retrospective observational	Low
	72	Sinha et al.	2001	Classic heat stroke in a case of simple hypohydrosis with "bad prognostic indicators" but a remarkable recovery	Ren Fail	ICU	Recognition, cooling	Classic	Laborers	Endovascular	Not discussed	Neuro intact	Case Report	Very low
	74	Danks et al.	2004	Heat illness in infants and young children: a study of 47 cases. 1962	Wilderness Environ Med	ED	Cooling, management	Classic	Pediatrics	Ice packs, evaporative	Chronic disease, poor housing, distance from hospital	25% demise	Case Series	Low
	75	Berger et al.	2000	Fulminant hepatic failure from heat stroke requiring liver transplantation	J Clin Gastroenterol	ICU	Management	Exertional	Athletes	Ice packs, nasogastric lavage	Cr, LFT	Demise	Case Report	Very low
	79	Wexler RK	2002	Evaluation and treatment of heat-related illnesses	Am Fam Physician	Prehospital, ED	Recognition, cooling	Both	Not Specified	Ice packs, evaporative, cold water immersion	Not discussed	90-100% survival	Review	Low
	81	Zeller et al.	2011	Exertional heatstroke: clinical characteristics, diagnostic and therapeutic considerations	Eur J Intern Med	Prehospital, ED, ICU	Recognition, cooling, management	Exertional	All	Cold water immersion	Delayed treatment	6% demise	Retrospective observational	Very low
	84	Barrow MW and Clark KA	1998	Heat-related illnesses	Am Fam Physician	ED	Recognition, cooling	Both	All	Ice packs, evaporative, cold water immsersion, cooling blanket. Addresses internal cooling stratergies.	Delayed treatment, neuro status, CK, LDH, LFT, PT/INR	Not discussed	Review	Low
	85	Asani et al.	2015	A report of heat stroke in two Nigerian siblings	Niger J Clin Pract	ED	Cooling, management	Classic	Pediatrics	Evaporative	Not discussed	Neuro intact	Case series	Very low
	86	Hamaya et al.	2015	Successful management of heat stroke associated with multiple-organ dysfunction by active intravascular cooling	Am J Emerg Med	ED	Cooling	Classic	Civilian	Evdovascular. Cooling rate: 0.1C/min	Not discussed	Neuro intact	Case report	Very low
	87	Horseman et al.	2013	A case of severe heatstroke and review of pathophysiology, clinical presentation, and treatment	J Intensive Care Med	ED	Cooling	Exertional	Civilian	Cooling blanket, endovascular	Vitals	FUll recovery	Case report, review	Low
	88	Dematte et al.	1998	Near-fatal heat stroke during the 1995 heat wave in Chicago	Ann Intern Med	ED, ICU	Cooling, management	Classic	Civilian	Antipyretics, evaporative, ice packs, cooling blankets, gastric lavage, endovascular, cold water immersion	ICU admission	21% demise	Retrospective observational	Low
	89	Pechlaner et al.	2002	Antithrombin and near-fatal exertional heat stroke	Acta Med Austriaca	ED, ICU	Cooling, management	Exertional	Laborers	Cooling blanket	CK, LDH, vitals, PT/INR	Neuro intact	Case report	Very low
	90	Newport M	2012	Towards evidence-based emergency medicine: best BETs from the Manchester Royal Infirmary. BET 3: In patients with heatstroke is whole-body ice-water immersion the best cooling method?	Emerg Med J	ED	Cooling	Exertional	Adults	Cold water immersion	Not discussed	Ice water immersion recommended	Review	Moderate
	91	Marom et al.	2011	Acute care for exercise-induced hyperthermia to avoid adverse outcome from exertional heat stroke	J Sport Rehabil	Prehospital, ED	Recognition, cooling	Exertional	Military	Evaporative	Not discussed	Neuro intact	Case series	Very low
	93	Belval et al.	2018	Consensus Statement- Prehospital Care of Exertional Heat Stroke	Prehosp Emerg Care	Prehospital	Recognition, cooling, systems	Exertional	All	Cold water immersion	Not discussed	Not discussed	Opinion	Low
	95	Coenen et al.	2017	Liver transplantation for non-exertional heat stroke-related acute liver failure	BMJ Case Rep	ED, ICU	Cooling, management	Classic	Civilian	Antipyretics, ice packs	Not discussed	Neuro intact after liver transplant	Case report	Very low
	98	Deshwal et al.	2017	Clinical and Biochemical Characteristics of Exertional Heat Stroke among Paratroopers in Agra, India	J Assoc Physicians India	Prehospital, ED	Cooling, management	Exertional	Military	Ice packs, evaporative, endovascular	CBC, LFT, electrolytes, Cr, coagulation profile, CK, LDH	Full recovery	Prospective observational	Moderate
	102	Casa et al.	2012	Exertional Heat Stroke: New concepts regarding cause and care	Curr Sports Med rep.	Prehospital	Recognition, cooling	Exertional	Athletes	Reviews cooling rates of various water immersions	Not discussed	Cold water immersion recommended	Review	Moderate
	103	Clements et al.	2002	Ice-Water Immersion and Cold-Water Immersion Provide Similar Cooling Rates in Runners With Exercise-Induced Hyperthermia	J Athl Train	Prehospital	Cooling	Exertional	Athletes	Reviews cooling rates of various water immersions	Not discussed	No difference between ice water and cold water immersion	Controlled Trial	Moderate
	104	National Athletic Trainers' Association	2002	Executive summary of national athletic trainers’ association position statement on exertional heat illness: an update to the 2002 NATA guidelines		Prehospital	Recognition, cooling	Exertional	Athletes	Cold water immersion	Not discussed	Not discussed	Opinion	Low
	105	Casa DJ and Kenny GP	2010	Immersion treatment for exertional hyperthermia. Cold or temperate water?	Med sci sports exercise	Prehospital, ED	Cooling	Exertional	All	Cold water immersion	Not discussed	Cold water immersion recommended	Opinion	Low
	106	Lipman et al.	2013	Wilderness medical society guidelines for the prevention and treatment of heat related illness	Wilderness and Enviro med	Prehospital	Recognition, cooling	Both	All	Cold water immersion, evaporative, ice packs	Not discussed	Cold water immersion recommended	Review	Moderate
	107	Smith JE	2005	Cooling methods used in the treatment of exertional heat illness	Br J Sports Med	Prehospital, ED, ICU	Cooling	Exertional	All	Ice water immersion, evaporative, internal cooling, pharmacologic	Time to cool	Cold water immersion recommended	Review	Moderate
	108	Casa et al.	2007	Cold water immersion: The gold standard for exertional heat stroke treatment	Exercise sports science review	Prehospital	Cooling	Exertional	Athletes	Cold water immersion	Not discussed	Cold water immersion recommended	Review	Low
	109	Bouchama et al.	2007	Cooling and hemodynamic management in heatstroke: practical recommendations	Crit Care	Prehospital, ED, ICU	Cooling	Both	All	Cold water immersion, evaporative	Time to cool	No reliable gold standard identified	Review	Moderate
	110	Hifumi et al.	2018	Heat stroke	J Intensive Care	ICU	Cooling, management	Both	All	Cold water immersion, evaporation, internal cooling	Not discussed	No reliable gold standard identified	Review	Moderate
	111	Pease et al.	2009	Early organ dysfunction course, cooling time and outcome in classic heatstroke	Intensive Care Med	ICU	Cooling	Classic	Civilian	Ice packs, evaporative. Cooling rate: 0.005C/min	Time to cool, lactate, troponin, Cr	64% demise	Prospective observational	Moderate
	112	Poulton TJ and Walker RA	1987	Helicopter cooling of heatstroke victims	Aviat Space Environ Med	Prehospital	Cooling	Both	Athletes	Evaporative. Cooling rate: 0.104C/min	Not discussed	Neuro intact	Case series	Very low
	113	Kim et al.	2020	A body bag can save your life: a novel method of cold water immersion for heat stroke treatment	Journal of the American College of Emergency Physicians Open	ED	Cooling	Classic	Civilian	Cold water immersion	Not discussed	Neuro intact	Case report	Very low
	114	Wesdock JC and Donoghue AM	2019	Life-threatening heat-related illness with severe hyponatremia in an aluminum smelter worker	Am J Ind Med	Prehospital, ED, ICU	Recognition, cooling, management	Exertional	Laborers	Pharmacologic	Electrolytes, CK, AKI, LFT	Neuro deficit	Case report	Very low
	115	Vicario et al.	1986	Rapid cooling in classic heatstroke: effect on mortality rates	Am J Emerg Med	ED, ICU	Cooling	Classic	Civilian	Ice packs	Time to cool, age, chronic disease, intubation	Increased mortality observed in the delayed cooling group (33% vs 15%)	Retrospective observational	Low
	116	Austin MG and Berry JW	1956	Observations on one hundred cases of heatstroke	JAMA	ED, ICU	Cooling, management	Classic	Civilian	Cold water immersion	Temp, neuro status, UOP, vitals, electrolytes	17% demise	Retrospective observational	Moderate
	117	Armstrong et al.	1996	Whole-body cooling of hyperthermic runners: comparison of two field therapies	Am J Emerg Med	Prehospital	Cooling	Exertional	Athletes	Cold water immersion, evaporative	Time to cool	Ice water immersion recommended	Controlled Trial	Moderate
	118	Proulx et al.	2002	Effect of water temperature on cooling efficiency during hyperthermia in humans	Journal of Applied Physiology	Prehospital	Cooling	Exertional	Athletes	Reviews cooling rates of various water immersions	Time to cool	2°C water immersion recommended	Prospective observational	Low
	119	Demartini et al.	2015	Effectiveness of cold water immersion in the treatment of exertional heat stroke at the Falmouth Road Race	Med Sci Sports Exerc	Prehospital	Cooling	Exertional	Athletes	Cold water immersion	Time to cool, age, gender	100% survival	Case series	Moderate
	120	Kew et al.	1971	The diagnostic and prognostic significance of serum enzyme changes in heat stroke	Trans R Soc Trop Med Hyg	ICU	Management	Exertional	Laborers	Cooling not addressed, focus on lab management	Serum glutamic oxaloacetic (SGOT), pyruvic transaminase (SGPT), LDH, CK	SGOT >1000 units was associated with morbidity	Case series	Very low
